# Supplementary material for: Inflammatory myopathy following coronavirus disease 2019 vaccination: A systematic review
Source: Front Public Health. 2022 Oct 21;10:1007637. doi: 10.3389/fpubh.2022.1007637 (PMC9634642; doi:10.3389/fpubh.2022.1007637)
Supplement: Supplementary file 4 [file Table_1.XLSX]

## Sheet: Sheet1
		Authors	Total no./sex/age	Subgroup of IM	Time from vaccination (days)	manufacturer	weight loss	Arthritis	ILD	Fever	Skin rash	Muscle weakness(1)	MRC	hoarseness	Dysphagia	Dyspnea	CK	MSAs	Infection	MRI of quadriceps	Muscle biospy	Treatment		outcome	other
1	1	Tan CY et al	1/M/54	IMNM	one week after the second dose	Sinovac Biotech	10kg	0	0	0	0	1\Myalgia	grade 2/5 in the upper and lower limbs	1	1	0	CK27000	SRP		0	Biopsy of the deltoid muscle showed scattered necrotic and regenerating muscle fibers without marked inflammation	intravenous immunoglobulin (IVIG) 2 g/kg followed by oral prednisolone 60 mg daily.	prednisolone，IVIG	improvement
2	2	Kim JH et al	1/M30	IM	6 days after receiving the second dose	Pfizer-BioNTech BNT162b2	NA	0	0	1	erythematous purpuric skin rash	1\Myalgia		1	1	0	CPK,4778 U/L	0		showed signal changes in the adductor, quadriceps femoris, and hamstring muscles	Multifocal infiltrates of large polygonal-shaped macrophages having amphophilic cytoplasm in the endomysium, intermingled with a few lymphocytes on hematoxylin and eosin staining. Multifocal and scattered macrophages infiltration in the perimysium, epimysium, and endomysium, confirmed by immunohistochemistry for CD68. The degenerated or necrotic muscle fibers demonstrated with Masson’s trichrome …	glucocorticoid treatment was initiated. Azathioprine (100 mg) of, an immunosuppressive agent, was administrated daily. Due to neutropenia, azathioprine was changed to tacrolimus, 2 mg/day	glucocorticoid, Azathioprine, tacrolimus	improvement
3	3	Gupta K et al	1/F/46	ASS	1 week after taking the second dose	Oxford-AstraZeneca	NA	1	1	1	mechanic’s hands	1\Myalgia	power of 4/5 in all proximal muscle groups	0	0	1	CK 1560 U/l	Jo-1/RO-52	PCP	Magnetic resonance imaging of the muscles showed increased uptake in bilateral muscle groups suggestive of myositis	0	prednisolone 1 mg/kg along with methotrexate 15 mg/week. After 3 weeks, the patient was admitted with worsening breathing problems. co-trimoxazole。On follow-up, mycophenolate mofetil was added to the treatment along with glucocorticosteroids.	prednisolon，MTX-MMF	improvement
4	4	Wu et al	1/F/77	DM	5 days after the first dose	Pfizer-BioNTech	NA	0	0	1	violaceous, poikilodermatous scaly plaques were observed on the anterior aspect of the neck and chest. Additional cutaneous findings included multiple vesicles and erythematous papules on the right upper extremity and reticulated, erythematous patches on both of her thighs。	1\Myalgia		0	0	0	CK 4476 IU/L	TIF1γ		0	overexpression of major histocompatibility complex class I, inflammatory cells, necrotic fibers, and atrophic fibers organized in a perimysial pattern	After receiving treatment with 40 mg of intravenous methylprednisolone for 3 days and 2 g/kg of intravenous immune globulin over 5 days, the patient showed significant clinical and laboratory improvement. She regained proximal muscle strength, and her creatinine phosphokinase level decreased significantly to 1135 IU/L. She wassubsequently transitioned to oral prednisone 60 mg taper for 4 weeks, a…	methylprednisolone，IVIG	improvement
5	5	Farooq M et al	1/M/62	IM	two months later after taking the second dose	AstraZeneca	NA	0	1	0	0	1\Myalgia		0	0	1	CK 4053	NA		MRI of the left quadriceps showed non-specific subcutaneous fat tissue oedema;心肌MRI提示心肌受累mild fibrosis of the septum and inferior and lateral walls	0	IV methylprednisolone for three days followed by oral prednisolone 40 mg daily with weekly tapering	glucocorticoid	improvement
6	6	Theodorou DJ	1/F/56	IM	8 days after a second dose	NA	NA	0	0	0	0	Myalgia		0	0	0	Elevated	NA		MR image with fat saturation shows diffuse edema infiltrating the deltoid muscle, as well as adjacent perifascial fluid.	0	NSAIDs	NSAIDs	improvement
7	7	Gouda W	1/F/43	DM	10 days after receiving the second dosage	Pfizer-BioNTechBNT162b2	10kg	1	1	0	itchy, erythematous rash all over her face, trunk, and hands	1	3/5 in the upper limbs and both lower limbs	0	0	0	CK 3358	RNP		A magnetic resonance imaging scan of her thigh muscles showed high signal intensity in T2 fat sat and STIR sequences at the iliopsoas, quadratus femoris, gluteus maximus, obturator externus, and internus,	skin biospy	started on prednisolone 60 mg/day, mycophenolate mofetil 1,500 mg/day, and hydroxychloroquine 200 mg/day	prednisolone, MMF，HCQ	improvement
8	8	Venkateswaran K	1/M/43	DM	One day after receiving his first dose	Moderna (mRNA-1273)	5kg	0	0	0	painful rash developed over the cheeks that eventually spread to the scalp, back and chest	1		0	1	0	NA	0			skin biospy	The patient was initially given topical corticosteroid and a tapering course of oral prednisolone. The rashes and systemic symptoms improved after the treatment but worsened each time prednisolone was tapered below 20 mg per day. Intravenous immunoglobulin infusion and hydroxychloroquine was subsequently added, resulting in resolution of symptoms	prednisolone，IVIG，HCQ	improvement
9	9	Camargo Coronel A	1/F/76	DM	One day after the second dose	Pfizer-BioNTech BNT162b2	NA	0	NA/0	0	Holster Sign in both tights and the “V” sign	1\Myalgia	MMT8 score with 58/75	0	1	0	CK 3368	Mi-2		0	characteristic findings with perivascular and endomysial linfocytic infiltrate with regenerative and atrophic muscle fibers without necrosis	methylprednisolone for 3 days and after that oral prednisone 1mg/kg/day and intramuscular methotrexate 25mg/ week	glucocorticoid，MTX	improvement
10	10	Lee AYS	1/M/53	DM	Two weeks after second dose	Pfizer-BioNTech	NA	0	0	0	crusted eruption across his anterior chest, shoulders, deltoids and around the frontal hairline	1		0	0	0	CK 14659	NXP-2		thigh MRI revealed symmetrical, hyperintense T2 signal in his quadriceps muscles	non-necrotising myositis	He was treated again with methylprednisolone, intravenous immunoglobulin (2g/kg loading dose), followed by rituximab	MP,IVIG,RTX	improvement
11	11	Dodig D	1/F/55	IMNM	One day after receiving his first dose；symptoms worsened one day after the second dose	Pfizer-BioNTech BNT162b2	NA	0	0	0	0	1	proximal upper and lower extremity muscles, graded 2 to 3/5 on the Medical Research Council (MRC) scale	0	0	0	CK 7967	SRP		Magnetic resonance imaging on day 60 demonstrated increased signal intensity on short-tau inversion recovery images of the thigh muscles, consistent with myositis	myopathic changes, including necrotic myofibers; regenerating myofibers, scattered to focally aggregated CD68+ macrophages with rare CD4+ or CD8+ T cells; and focal major histocompatibility complex-1 expression, consistent with IMNM	intravenous immunoglobulin of 1 to 2 g/kg every 4 weeks, high-dose prednisone, and methotrexate,	pred,IVIG,MTX	improvement/patial
12	12	Vutipongsatorn K	1/F/55	DM	2 days after receiving the first dose	Pfizer-BioNTech BNT162b2	NA	0	0	0	erythematous rash on her face, upper torso, lateral aspects of both arms, and across her lower back	1	four on the Medical Research Council (MRC)	0	0	dyspnoea	CK 11330	Mi-2/Ro-52		lower limbs and pelvis showed edema in the vastus lateralis and gluteus muscles	0	3 days of pulsed intravenous methylprednisolone followed by oral prednisolone 40 mg once daily，intravenous immunoglobulin (IVIG) and subsequently cyclophosphamide ，肌力完全缓解，但仍有皮疹，后调整为激素加MMF	glucocorticoid，IVIG,CTX-MMF	improvement
	13		1/F/72	IM	a day after receiving the second dose	Pfizer-BioNTech BNT162b2	NA	0	0	0	0	1	2/5 proxima	0	0	0	CK 10222	anti-fibrillarin antibody		0	0	ntravenous methylprednisolone and oral prednisolone 40 mg once daily, and subsequently received IVIG	glucocorticoid，IVIG	improvement	pancreatic malignancy
13	14	Maramattom BV	1/M/74	IM	2 days after first dose	Oxford– AstraZeneca	NA	1	0	1	0	Myalgia		0	0	0	CK 24	0		diffuse ill-defined muscle hyperintensities	Skin and muscle biopsy showed features of small–medium vessel vasculitis	1 mg/kg oral prednisolone	prednisolone	improvement	Whole-body coronal PET CT images showing FDG avidity in the leg muscles bilaterally
	15		1/F/75	IM	2 days after first dose	Oxford– AstraZeneca	NA	1	0	1	0	Myalgia		0	0	0	CK 30	0		hyperintensity involving the muscles of both thighs including all compartments, posterior compartment of both legs and pelvic girdle	0	Oral Prednisolone 1 mg/ kg + Mycophenolate mofetil	prednisolone,MMF	improvement	18 FDG-PET CT- Day 25; Diffuse patchy minimally increased FDG avidity in skeletal muscles more evident in lower limb.
	16		1/M/80	IM	2 days after 2nd dose	Oxford– AstraZeneca	NA	0	0	1	0	0		0	0	0	CK 40	0		Hyperintense signal in STIR MRI in most muscles of both upper and lower limbs.	0	Oral Prednisolone	prednisolone	improvement
14	17	Kaulen LD	F	IM	2 weeks after her first dose	Pfizer-BioNTech BNT162b2	NA	NA	NA	NA	NA	1		NA	NA	NA	Elevated	SAE1		hyperintense muscle signals and contrast uptake	one patient	oral prednisolone therapy	prednisolone	improvement
	18		F	IM	2 weeks after her first dose	Pfizer-BioNTech BNT162b3	NA	NA	NA	NA	NA	1		NA	NA	NA	Elevated	Pm/Scl-75		hyperintense muscle signals and contrast uptake		oral prednisolone therapy	prednisolone	improvement
15	19	Blaise M	1/M/41	IMNM	10 days after first dose	Pfizer-BioNTech BNT162b4	NA	0	0	0	0	1\Myalgia		0	0	1	CK 12647	0		biceps femoris muscle does not show significant enhancement	necrotic fibres with macrophagic infiltrate and lymphocytes. Immunohistochemical staining reveals; numerous macrophagic cells, lymphocytes are mainly T and CD8+ with few CD4+ and CD20+ cells.	high dose of glucocorticoids (1 g/day intravenously) was administered for 3 days, followed by oral prednisone, progressively reduced.	glucocorticoid	improvement/complete remission	Immune checkpoint inhibitors (ICIs) for melanoma
16	20	Giorgia Borio	1/M/62	DM	NA	NA	NA	1	1	1	1	Myalgia		0	0	1	CK 1759	MDA5	PCP	0	0	intravenous methylprednisolone 1 g daily,High-dose intravenous immunoglobulin (IVIG) treatment was started	MP,IVIG	poor
17	21	Yoshida A	1/F/81	DM	2 weeks after her first dose	Pfizer Inc	NA	0	0	0	bilateral eyelid oedema and revealed e rythema with pruritus on both auricles and scaly erythema with pruritus from the posterior neck to the back of the head	1		0	0	0	CK 3119 U/L	TIF1γ		0	Histopathological findings of muscle (vastus lateralis muscle) were consistent with DM	prednisolone (PSL) 50 mg (1 mg/kg) and high-dose intravenous immunoglobulin therapy were administered.	PRED,IVIG	improvement	lower gastrointestinal endoscopy revealed findings suggestive of advanced sigmoid colon cancer
	22		1/F/87	DM	1 week after her first dose	Pfizer Inc	NA	0	0	0	edema with slight erythema at bilateral eyelids and scaly erythema	1	General malaise and proximal muscle weakness (about MMT3)	0	0	0	Elevated	TIF1γ		0	Histopathological examination of the erythema on her back was consistent with DM	PSL 30 mg/kg (1 mg/kg) was initiated	prednisolone	improvement	malignant tumour of the colon
18	23	Capassoni M	1/F/37	PM	4 days after the first vaccination	ChAdOx1	NA	1	0	0	plaques of vesicular, vesicular–papular, partially confluent lesions with peripheral halo and necrotic center on thighs, feet, and face, without dermatomal distribution, nor hitching	1		0	0	0	NA	Pm/Scl‐75		0	0	She received a 125 mg infusion of methylprednisone succinate and subsequent oral tapering (Prednisone 25 mg) in 3 weeks until complete suspension. The lesions rapidly disappeared in the first week	glucocorticoid	improvement
19	24	Kreuter	1/168/F	DM	8 days after 2nd dose	BNT162b2	0	0		0	Violaceous papules and plaques on the face, trunk, arms and buttocks.	0	0	0	0	0	Normal	TIF1γ\SRP			skin biospy	intravenous glucocorticosteroids beginning with 150 mg daily	glucocorticoid	improvement	Cancer in 2008
20	25	Ooi XT	1/M/44	DM	2 weeks after receiving the first dose; rashes worsened after the second dose	Moderna	NA	0		0	Erythematous plaques over forehead, glabella, and nasolabial folds, (b) poikilodermatous plaques over upper back, and (c) faint erythematous plaques over the metacarpal and interphalangeal joints	0	0	0	0	0	Normal	TIF1γ		0	Skin biospy	prednisolone and hydroxychloroquine	prednisolone，HCQ	improvement	nasopharyngeal carcinoma
21	26	Gouveia J	1/M/49	IM	10 days after receiving the COVID-19 )	Janssen®	NA	0		0	0	1\Myalgia		0	0	0	>1300	NA		0	0	prednisolone (1 mg/kg/weight, oral)	PRED	improvement
22	27	Carrasco L	1/M/58	DM	4 days after unknown dose	NA	NA	0		1	oral blisters, digital tip ischemia and ulceration	0	0	0	0	1	Normal	MDA5		0	skin biospy	steroids, cyclophosphamide, IVIG, colchicine and tacrolimus	GC、CTX、TAC、IVIG	death	RP-ILD
23	28	Gonzalez et al	1/M/45	DM	2 days after second dose	Moderna (mRNA- 1273)		1		1	Heliotrope rash Gottron's papules,V-sign, Shawl sign	0	0	0	0	1	2066	MDA5/RO-52		0	skin biospy		Steroids、IVIG、Rituximab	improvement	RP-ILD
	29		1/F/58	DM	7 days after second dose	Covishield (ChAdOx1 nCov- 19)		1		1	Gottron's sign Auricular papules	0	0	0	0	1	Normal	MDA5		0	0		Steroids、Mycophenolate mofetil Hydroxychloroquine、Cyclophosphamide、Rituximab、Tofacitinib、Tacrolimus、Nintedanib	improvement	ILD
	30		1/F/45	DM	3 days after second dose	Pfizer (BNT162b2)	13kg	0		1	Heliotrope rash Gottron's papules Mechanic hands	0	0	0	0	1	Normal	MDA5		0	skin biospy		Adalimumab**、Prednisone Rituximab、Tofacitinib、PLEX	improvement	RPILD
	31		1/F/28	DM	14 days after second dose	Pfizer (BNT162b2)		0		0	Heliotrope rash Gottron's papules Gottron's sign V-sign	1	1	0	0	0	Normal	MDA5/TIF1-γ		0	skin biospy		Steroids、Hydroxychloroquine Mycophenolate mofetil	improvement
	32		1/F/51	DM	7 days after second dose	Pfizer (BNT162b3)	13kg	0		0	Gottron's papules Holster sign Shawl sign	0	0	0	0	1	Normal	MDA5/RO-52		0	0		Cyclophosphamide Steroids	improvement	RPILD
	33		1/F/54	DM	14 days after first dose	Pfizer (BNT162b4)		0		1	Heliotrope rash Gottron's papules Mechanic hands V-sign Sunburn sign	0	0	0	0	0	Normal	MDA5/RO-52		0	skin biospy		Steroids、Hydroxychloroquine、Azathioprine、Mycophenolate mofetil	improvement
24	34	Kitajima	1/F/71	DM	8w after second dose	mRNA-1273		0		0	Gottron papules, Gottron sign, nailfold abnormalities	0	0	0	0	1	63	MDA5		0	0	High-dose glucocorticoids, tacrolimus, IVCY		death	ILD
	35		1/M/82	DM	4w after second dose	BNT162b2					Gottron papules, Gottron sign, nailfold abnormalities					1	451	MDA5				High-dose glucocorticoids, tacrolimu		death	ILD
	36		1/M/68	DM	2w after second dose	BNT162b2					Gottron papules, nailfold abnormalities					1	40	MDA5				High-dose glucocorticoids, tacrolimus, IVCY, tofacitinib, plasma exchange Survived		survive	ILD
	37		1/F/59	DM	2w after second dose	BNT162b2					Gottron papules, Gottron sign, nailfold abnormalities					1	63	MDA5				High-dose glucocorticoids, tacrolimus, IVCY		death	ILD
